# Supplementary material for: Gang membership and sexual violence: associations with childhood maltreatment and psychiatric morbidity
Source: Br J Psychiatry. 2020 Oct;217(4):583–90. doi: 10.1192/bjp.2020.69 (PMC7525108; doi:10.1192/bjp.2020.69)
Supplement: Supplementary file 1 [file S0007125020000690sup.zip]

Archive with 2 entries (2 files):
- S0007125020000690sup002.zip
- S0007125020000690sup001.docx
